# Supplementary material for: AICAR Inhibits Insulin-Stimulated Glucose Uptake in 3T3-L1 Adipocytes via an AMPK-Independent, ZMP-Dependent Mechanism
Source: Cells. 2025 Nov 18;14(22):1811. doi: 10.3390/cells14221811 (PMC12651217; doi:10.3390/cells14221811)
Supplement: Supplementary file 1 [file cells-14-01811-s001.zip]

Archive with 1 entries (1 files):
- cells-3936180-supplementary.pdf
